# Supplementary material for: Collection of triatomines from sylvatic habitats by a Trypanosoma cruzi-infected scent detection dog in Texas, USA
Source: PLoS Negl Trop Dis. 2023 Mar 20;17(3):e0010813. doi: 10.1371/journal.pntd.0010813 (PMC10063167; doi:10.1371/journal.pntd.0010813)
Supplement: S1 Table — The triatomine habitat is described along with notes about the proximity of insects to human dwellings. The triatomine species, Trypanosoma cruzi infection status, and bloodmeal hosts of the triatomines are indicated. (XLSX) [file pntd.0010813.s001.xlsx]

## Sheet: S1_Table
Collection number	Date	Site	Note about distance from human or animal dwellings	Description of triatomine discovery location	Found By	Notes about Ziza's indications	Adults Found	Nymphs Found	Nymph species ID	T. cruzi testing	Bloodmeal notes
1	2017-10-25	Kerrville	13m from house and 2m from outdoor multi-dog dog kennel	trash pile next to dog kennel	Humans			1	unknown - this specimen was not individually followed in the colony	1 nymph tested (1 nymph negative)
2	2017-10-30	San Antonio 1	no nearby structures, but people frequently sleeping outdoors	small railroad ties	Dog with human assist	Ziza digging furiously, snuffling at edge of railroad ties. head under with butt in the air.	1 T. protracta	1	unknown - CytB PCR was unsuccessful (D+Z 018)	1 adult (D+Z 017) tested (1 adult positive [TcI]), 1 nymph (D+Z 018) tested (1 nymph negative)	Adult T. protracta (D+Z 017) had evidence of Neotoma micropus (Southern plains woodrat) bloodmeal; this same adult had tested positive for T. cruzi TcI
3	2017-10-30	San Antonio 1	no nearby structures, but people frequently sleeping outdoors	railroad ties	Dog with human assist	Ziza digging furiously, snuffling at opposite edge of railroad ties.		1	unknown - CytB PCR was unsuccessful (D+Z 019)	1 nymph (D+Z 019) tested (1 nymph negative)
4	2017-10-30	San Antonio 1	no nearby structures, but people frequently sleeping outdoors	railroad ties with evidence of rodents (droppings, nesting materials, etc.)	Humans			3	All nymphs from collection numbers 4-10 were not individually tracked after their T. cruzi testing. In the colony, 1 nymph molted into an adult T. sanguisuga, 1 nymph molted into an adult T. indictiva, and the remaining 47 nymphs molted into T. gerstaeckeri	All nymphs from collections 4-10 were combined in one container prior to being tested for T. cruzi. Individual results matched to each collection are not possible. Of the 49 nymphs, 15 were positive for T. cruzi (10 TcI, 3 TcIV, 2 mixed TcI/TcIV) and the remaining 34 nymphs were negative.
5	2017-10-31	San Antonio 1	no nearby structures, but people frequently sleeping outdoors	railroad ties with evidence of rodents (droppings, nesting materials, etc.)	Humans			10	All nymphs from collection numbers 4-10 were not individually tracked after their T. cruzi testing. In the colony, 1 nymph molted into an adult T. sanguisuga, 1 nymph molted into an adult T. indictiva, and the remaining 47 nymphs molted into T. gerstaeckeri	All nymphs from collections 4-10 were combined in one container prior to being tested for T. cruzi. Individual results matched to each collection are not possible. Of the 49 nymphs, 15 were positive for T. cruzi (10 TcI, 3 TcIV, 2 mixed TcI/TcIV) and the remaining 34 nymphs were negative.
6	2017-10-31	San Antonio 1	no nearby structures, but people frequently sleeping outdoors	railroad ties with evidence of rodents (droppings, nesting materials, etc.)	Humans		1 T. sanguisuga	13	All nymphs from collection numbers 4-10 were not individually tracked after their T. cruzi testing. In the colony, 1 nymph molted into an adult T. sanguisuga, 1 nymph molted into an adult T. indictiva, and the remaining 47 nymphs molted into T. gerstaeckeri	1 adult T. sanguisuga positive (TcI); All nymphs from collections 4-10 were combined in one container prior to being tested for T. cruzi. Individual results matched to each collection are not possible. Of the 49 nymphs, 15 were positive for T. cruzi (10 TcI, 3 TcIV, 2 mixed TcI/TcIV) and the remaining 34 nymphs were negative.
7	2017-10-31	San Antonio 1	no nearby structures, but people frequently sleeping outdoors	under a hollow log with evidence of rodents (droppings, nesting materials, etc.)	Humans			2	All nymphs from collection numbers 4-10 were not individually tracked after their T. cruzi testing. In the colony, 1 nymph molted into an adult T. sanguisuga, 1 nymph molted into an adult T. indictiva, and the remaining 47 nymphs molted into T. gerstaeckeri	All nymphs from collections 4-10 were combined in one container prior to being tested for T. cruzi. Individual results matched to each collection are not possible. Of the 49 nymphs, 15 were positive for T. cruzi (10 TcI, 3 TcIV, 2 mixed TcI/TcIV) and the remaining 34 nymphs were negative.
8	2017-10-31	San Antonio 1	no nearby structures, but people frequently sleeping outdoors	log area	Ziza	Ziza was snuffling and digging like crazy.		1	All nymphs from collection numbers 4-10 were not individually tracked after their T. cruzi testing. In the colony, 1 nymph molted into an adult T. sanguisuga, 1 nymph molted into an adult T. indictiva, and the remaining 47 nymphs molted into T. gerstaeckeri	All nymphs from collections 4-10 were combined in one container prior to being tested for T. cruzi. Individual results matched to each collection are not possible. Of the 49 nymphs, 15 were positive for T. cruzi (10 TcI, 3 TcIV, 2 mixed TcI/TcIV) and the remaining 34 nymphs were negative.
9	2017-11-01	San Antonio 2	no nearby structures, but people frequently sleeping outdoors	under log in area with trees and downed logs	Humans			6	All nymphs from collection numbers 4-10 were not individually tracked after their T. cruzi testing. In the colony, 1 nymph molted into an adult T. sanguisuga, 1 nymph molted into an adult T. indictiva, and the remaining 47 nymphs molted into T. gerstaeckeri	All nymphs from collections 4-10 were combined in one container prior to being tested for T. cruzi. Individual results matched to each collection are not possible. Of the 49 nymphs, 15 were positive for T. cruzi (10 TcI, 3 TcIV, 2 mixed TcI/TcIV) and the remaining 34 nymphs were negative.
10	2017-11-29	San Antonio 1	no nearby structures, but people frequently sleeping outdoors	railroad ties	Humans			14	All nymphs from collection numbers 4-10 were not individually tracked after their T. cruzi testing. In the colony, 1 nymph molted into an adult T. sanguisuga, 1 nymph molted into an adult T. indictiva, and the remaining 47 nymphs molted into T. gerstaeckeri	All nymphs from collections 4-10 were combined in one container prior to being tested for T. cruzi. Individual results matched to each collection are not possible. Of the 49 nymphs, 15 were positive for T. cruzi (10 TcI, 3 TcIV, 2 mixed TcI/TcIV) and the remaining 34 nymphs were negative.
11	2017-11-07	Uvalde	no nearby structures	woodpile near pond	Ziza	Ziza ent straight to this spot, obsessed and digging	1 T. protracta	2	2 nymphs molted into T. gerstaeckeri	1 adult tested (1 adult negative); 2 nymphs tested (2 nymphs positive [both TcI])
12	2017-11-10	Bracketville	86m from first house, 116m from second house	under woodpile in area with junk piles	Dog with human assist	Ziza very interested, snuffling and digging prior to turning over bottom piece of wood		6	2 nymphs (PS3422A, PS3422B) tested molecularly (both T. gerstaeckeri), 4 nymphs molted into T. gerstaeckeri	6 nymphs tested (6 nymphs negative)
13	2017-11-17	Edinburg 1	36m from house	pile of railroad ties in livestock pens near animal enclosures	Ziza			17	2 nymphs (PS3395A, PS3395P) tested molecularly (both T. gerstaeckeri), 1 nymph (PS3395Q) CytB PCR was unsuccessful, 14 nymphs molted into T. gerstaeckeri	15 nymphs tested (15 nymphs negative)	1 nymph (PS3395A) had evidence of Sylvilagus floridanus (eastern cottontail) bloomeal; this same nymph had tested negative for T. cruzi
14	2017-11-18	Edinburg 2	30m from house	pile of logs in garden	Ziza			6	2 nymphs (PS3394A, PS3394B) tested molecularly (both T. gerstaeckeri); 4 nymphs molted into T. gerstaeckeri	6 nymphs tested (6 nymphs negative)
15	2017-11-27	Atascosa	24m from multi-dog open-air dog kennel	pile of railroad ties in ditch near dog kennels	Ziza	Ziza took a sharp turn to a pile of railroad ties in a ditch and insisted there was something there. Wouldnt leave the site despite attempts to drag her away.		24	3 nymphs (D+Z 20A, D+Z 20B, D+Z 20C) tested molecularly (all T. gerstaeckeri), 21 nymphs molted into T. gerstaeckeri	23 nymphs tested (11 nymphs positive [all TcI], 12 nymphs negative)	3 nymphs (D+Z 20A, D+Z 20B, D+Z 20C) all had evidence of Didelphis virginiana (opossum) bloodmeals; these same 3 nymphs had tested positive for T. cruzi (TcI)
