# Supplementary material for: Collection of triatomines from sylvatic habitats by a Trypanosoma cruzi-infected scent detection dog in Texas, USA
Source: PLoS Negl Trop Dis. 2023 Mar 20;17(3):e0010813. doi: 10.1371/journal.pntd.0010813 (PMC10063167; doi:10.1371/journal.pntd.0010813)
Supplement: S2 Table — The discrete taxonomic unit (DTU) of T. cruzi is indicated. (XLSX) [file pntd.0010813.s002.xlsx]

## Sheet: S2_Table
Collection number	Date	Site	Adults	Adults tested	Adults positive	Adult DTUs	Nymphs	Nymphs tested	Nymphs positive	% positive nymphs	Nymph DTUs
1	2017-10-25	Kerrville	0	NA	NA	NA	1	1	0	0	NA
2	2017-10-30	San Antonio 1	1	1	1	TcI	1	1	0	0	NA
3	2017-10-30	San Antonio 1	0	NA	NA	NA	1	0	0	0	NA
Collections 4-10	2017-10-30	San Antonio 1 & 2	1	1	1	TcI	49	49	15	30.6	TcI (10); TcIV (3); mixed TcI/TcIV (2)
11	2017-11-07	Uvalde	1	1	0	NA	2	2	2	100	TcI (2)
12	2017-11-10	Bracketville	0	NA	NA	NA	6	6	0	0	NA
13	2017-11-17	Edinburg 1	0	NA	NA	NA	17	15	0	0	NA
14	2017-11-18	Edinburg 2	0	NA	NA	NA	6	6	0	0	NA
15	2017-11-27	Atascosa	0	NA	NA	NA	24	23	11	47.8	TcI (11)
Totals	NA	All sites	3	3	2	TcI (2)	107	103	28	27.2	TcI (23); TcIV (3); mixed TcI/TcIV (2)
